# Supplementary material for: Perceived Gap of Age-Friendliness among Community-Dwelling Older Adults: Findings from Malaysia, a Middle-Income Country
Source: Int J Environ Res Public Health. 2022 Jun 11;19(12):7171. doi: 10.3390/ijerph19127171 (PMC9223156; doi:10.3390/ijerph19127171)
Supplement: Supplementary file 1 [file ijerph-19-07171-s001.zip]

Archive with 1 entries (1 files):
- ijerph-1694119-supplementary.pdf
